# Supplementary material for: ATP-Binding Cassette Subfamily a Member 2 Is a Functional Receptor for Bacillus thuringiensis Cry2A Toxins in Bombyx mori, But Not for Cry1A, Cry1C, Cry1D, Cry1F, or Cry9A Toxins
Source: Toxins (Basel). 2020 Feb 6;12(2):104. doi: 10.3390/toxins12020104 (PMC7076765; doi:10.3390/toxins12020104)
Supplement: Supplementary file 1 [file toxins-12-00104-s001.zip]

Archive with 1 entries (1 files):
- Fig.S1.pdf
